# Supplementary material for: Cardioneuroablation Acutely Affects the Amplitude and Efficiency of Respiratory Heart Rate Variability
Source: J Clin Med. 2026 Jan 5;15(1):382. doi: 10.3390/jcm15010382 (PMC12786548; doi:10.3390/jcm15010382)
Supplement: Supplementary file 1 [file jcm-15-00382-s001.zip]

Archive with 1 entries (1 files):
- jcm-4032341-supplementary.pdf
